# Supplementary material for: Mosquito Small RNA Responses to West Nile and Insect-Specific Virus Infections in Aedes and Culex Mosquito Cells
Source: Viruses. 2019 Mar 18;11(3):271. doi: 10.3390/v11030271 (PMC6466260; doi:10.3390/v11030271)
Supplement: Supplementary file 1 [file viruses-11-00271-s001.zip]

Archive with 4 entries (4 files):
- Supplemental-1.tif
- Supplemental-3.tif
- Supplemental-2.tif
- Table_S1.docx
